# Supplementary material for: Spatial distribution and relative biomass of bigheaded carps in Lake Balaton, Hungary estimated from an environmental DNA survey
Source: PLoS One. 2025 Nov 6;20(11):e0335950. doi: 10.1371/journal.pone.0335950 (PMC12591465; doi:10.1371/journal.pone.0335950)
Supplement: S1 Table — (CSV) [file pone.0335950.s002.csv]

Sample Site	Lat	Lon	Chl-a (µg/L)	Tsm (mg/L)	Basin	Temperature (°C)	TDS (mg/L)	Secchi depth (m)	Water depth (m)	eDNA (copies/L)	Date	Time
A11	46°45'38.8"	17°16'11.4"	0.28	6.71	1.Keszthelyi	26.37	442.03	78	1.52	1047.5	5/28/2018	8:00:01 AM
A12	46°44'56.3"	17°16'23.8"	3.83	9.86	1.Keszthelyi	25.13	445.96	94	2.27	1353.7	5/28/2018	7:55:18 AM
A13	46°44'13.3"	17°16'35.7"	6.65	29.32	1.Keszthelyi	23.74	442.93	94	2.64	408.8	5/28/2018	7:51:02 AM
A14	46°43'31.2"	17°16'49.3"	5.91	28.17	1.Keszthelyi	23.35	444.53	130	2.71	133.9	5/28/2018	7:44:21 AM
A15	46°42'48.7"	17°17'02.4"	5.85	18.76	1.Keszthelyi	24.69	445.23	92	1.67	1572.8	5/28/2018	7:38:06 AM
A21	47°02'05.4"	18°01'59.9"	2.22	4.59	4.Siófoki	24.91	473.15	92.5	2.22	1620.7	5/28/2018	2:32:49 PM
A22	47°01'25.2"	18°03'56.1"	1.72	10.75	4.Siófoki	24.8	473.96	201	3.56	983.5	5/28/2018	2:39:26 PM
A23	47°00'45.0"	18°05'55.2"	1.74	6.87	4.Siófoki	25.05	472.39	178	3.73	139	5/28/2018	2:46:35 PM
A24	47°00'04.3"	18°07'52.3"	1.72	7.01	4.Siófoki	24.49	472.97	87	3.69	65.1	5/28/2018	2:54:44 PM
A25	46°59'24.9"	18°09'46.9"	1.32	1.64	4.Siófoki	24.27	470.73		2.36	8024.2	5/28/2018	3:01:16 PM
B11	46°45'48.6"	17°21'52.9"	15.32	29.88	2.Szigligeti	25.26	449.15	189	2.13	1695.2	5/28/2018	8:18:39 AM
B12	46°45'01.0"	17°22'03.0"	10.06	18.37	2.Szigligeti	24.05	448.96	270	3.15	62.8	5/28/2018	8:22:42 AM
B13	46°44'12.2"	17°22'14.8"	6.04	35.04	2.Szigligeti	24.3	448.97	320	3.52	530.1	5/28/2018	8:27:51 AM
B14	46°43'23.6"	17°22'25.7"	13.98	36.76	2.Szigligeti	23.77	450.31	260	3.61	0	5/28/2018	8:33:01 AM
B15	46°42'35.7"	17°22'16.1"	3.99	1.4	2.Szigligeti	23.27	448.31	188	0.83	1750.1	5/28/2018	8:38:38 AM
B21	46°47'33.5"	17°24'09.2"	13.92	38.76	2.Szigligeti	23.45	455.94	77	1.64	1351.8	5/28/2018	9:21:58 AM
B22	46°46'22.3"	17°24'44.2"	13.58	40.77	2.Szigligeti	23.72	451.2	78	2.97	890.5	5/28/2018	9:15:38 AM
B23	46°45'09.4"	17°25'21.0"	13.51	43.16	2.Szigligeti	23.55	451.12	72	3.4	681.5	5/28/2018	9:08:15 AM
B24	46°43'56.3"	17°25'57.3"	13.5	42.96	2.Szigligeti	23.28	451.49	88	3.68	0	5/28/2018	9:00:59 AM
B25	46°42'43.9"	17°26'33.5"	13.74	33.06	2.Szigligeti	22.7	449.71	61	1.82	1601.8	5/28/2018	8:54:36 AM
B31	46°47'20.1"	17°27'56.9"	0.68	0.59	2.Szigligeti	25.33	451.46	80	1.51	1141.4	5/28/2018	9:33:42 AM
B32	46°46'24.1"	17°28'40.2"	13.84	40.1	2.Szigligeti	24.32	452.37	95	2.64	179.4	5/28/2018	9:39:59 AM
B33	46°45'26.2"	17°29'22.4"	9.93	22.23	2.Szigligeti	22.77	449.99	86	3.59	0	5/28/2018	9:45:46 AM
B34	46°44'29.6"	17°30'04.2"	10.91	24.83	2.Szigligeti	22.42	450.81	71	3.75	0	5/28/2018	9:52:31 AM
B35	46°43'37.4"	17°30'40.7"	5.12	16.81	2.Szigligeti	22.96	448.7	76	0.69	0	5/28/2018	9:58:40 AM
C11	46°48'11.8"	17°31'33.5"	3.42	1.58	3.Szemesi	25.35	455.8	89	1.42	831.8	5/28/2018	10:32:57 AM
C12	46°47'28.7"	17°32'07.9"	13.65	43.13	3.Szemesi	24.7	455.74	84	2.52	0	5/28/2018	10:28:33 AM
C13	46°46'43.9"	17°32'43.3"	13.19	46.36	3.Szemesi	23.61	455.42	73	3.2	579.5	5/28/2018	10:23:46 AM
C14	46°46'00.9"	17°33'17.0"	13.73	41.46	3.Szemesi	23.57	455.67	63	3.59	259.4	5/28/2018	10:18:37 AM
C15	46°45'21.5"	17°33'55.8"	2.13	2.35	3.Szemesi	24.06	447.45	57	0.76	43433.33	5/28/2018	10:12:40 AM
C21	46°49'13.5"	17°35'21.1"	0.77	0.64	3.Szemesi	25.38	454.59	80	1.63	330.4	5/28/2018	10:44:08 AM
C22	46°48'36.9"	17°36'08.5"	8.37	22.05	3.Szemesi	24.18	453.4	83	2.75	0	5/28/2018	10:49:46 AM
C23	46°47'58.6"	17°36'50.3"	4.06	11.04	3.Szemesi	23.6	451.94	60	3.45	143.3	5/28/2018	10:55:00 AM
C24	46°47'20.1"	17°37'33.0"	9.88	25.8	3.Szemesi	22.68	454.53	71	3.84	124.5	5/28/2018	11:00:06 AM
C25	46°46'43.0"	17°38'15.2"	10.03	24.17	3.Szemesi	22.51	452.17	80	1.2	1458.3	5/28/2018	11:04:42 AM
D11	46°51'23.6"	17°40'15.9"	3.92	8.86	3.Szemesi	25.26	455.76	94	2.25	1433.8	5/28/2018	11:43:58 AM
D12	46°50'32.7"	17°40'58.8"	3.69	9.9	3.Szemesi	24.43	457.17	99	3.42	13632.6	5/28/2018	11:38:47 AM
D13	46°49'38.5"	17°41'40.3"	3.86	12.51	3.Szemesi	24.06	457.07	110	3.86	0	5/28/2018	11:32:48 AM
D14	46°48'43.5"	17°42'24.0"	3.68	11.66	3.Szemesi	23.47	456.09	102	4.03	949.1	5/28/2018	11:26:23 AM
D15	46°47'53.6"	17°42'59.7"	NaN	NaN	3.Szemesi	23.01	452.55	71	0.82	346.9	5/28/2018	11:20:58 AM
D21	46°52'41.4"	17°44'48.3"	2.3	1.46	3.Szemesi	25.45	460.71	134	1.98	442.5	5/28/2018	11:56:21 AM
D22	46°51'56.2"	17°45'38.4"	3.53	10.17	3.Szemesi	24.28	457.11	144	3.26	9912.7	5/28/2018	12:01:04 PM
D23	46°51'06.7"	17°46'30.7"	3.75	10.63	3.Szemesi	23.65	456.24	144	3.81	2974.9	5/28/2018	12:06:44 PM
D24	46°50'19.1"	17°47'23.0"	4.2	10.04	3.Szemesi	22.95	455.57	141	4.09	2449.2	5/28/2018	12:12:31 PM
D25	46°49'37.2"	17°48'06.3"	4.62	9.29	3.Szemesi	23.57	455.83	100	0.77	0	5/28/2018	12:18:11 PM
D31	46°54'29.9"	17°49'26.8"	NaN	NaN	3.Szemesi	24.93	461.34	91	1.92	737	5/28/2018	12:55:10 PM
D32	46°53'49.4"	17°50'23.9"	4.48	11.99	3.Szemesi	25.13	460.33	137	3.06	633.9	5/28/2018	12:50:14 PM
D33	46°53'07.0"	17°51'23.3"	4.06	12.42	3.Szemesi	25	461.1	165	3.16	141.4	5/28/2018	12:44:58 PM
D34	46°52'24.5"	17°52'24.8"	3.38	12.75	3.Szemesi	24.23	463.87	102	2.87	374.8	5/28/2018	12:39:33 PM
D35	46°51'44.4"	17°53'23.2"	2.45	1.93	3.Szemesi	24.18	457.09		0.55	3318.3	5/28/2018	12:32:04 PM
E11	46°56'32.9"	17°52'49.1"	2.78	3.13	4.Siófoki	26.57	475.16	122	1.95	0	5/28/2018	5:06:28 PM
E12	46°55'46.8"	17°53'37.3"	2.95	18.23	4.Siófoki	25.58	472.03	203	3.11	0	5/28/2018	5:11:38 PM
E13	46°54'57.4"	17°54'31.5"	3.11	16.06	4.Siófoki	25.29	472.77	221	3.31	1353.1	5/28/2018	5:17:09 PM
E14	46°54'07.8"	17°55'26.7"	3.08	18.18	4.Siófoki	25.23	471.73	210	3.32	0	5/28/2018	5:23:02 PM
E15	46°53'19.5"	17°56'18.5"	2.95	7.87	4.Siófoki	24.98	470.02	133	1.54	3047.8	5/28/2018	5:28:40 PM
E21	46°57'57.5"	17°55'10.3"	NaN	NaN	4.Siófoki	27.84	478.01	88	1.41	0	5/28/2018	4:57:32 PM
E22	46°57'03.8"	17°56'28.1"	1.87	13.82	4.Siófoki	26.06	474.58	240	3.48	202.4	5/28/2018	4:50:42 PM
E23	46°56'06.4"	17°57'46.6"	1.91	15.14	4.Siófoki	25.39	473.08	219	3.98	0	5/28/2018	4:43:45 PM
E24	46°55'08.8"	17°59'05.8"	2.27	14.69	4.Siófoki	25.37	473.09	219	4.09	9125.2	5/28/2018	4:37:24 PM
E25	46°54'13.2"	18°00'24.2"	3.2	7.52	4.Siófoki	24.89	472.39	195	2.32	0	5/28/2018	4:30:43 PM
E31	46°58'50.8"	17°58'44.6"	1.77	8.9	4.Siófoki	27.23	475.11	173	2.22	389.4	5/28/2018	3:56:27 PM
E32	46°57'56.5"	17°59'55.1"	1.89	14.77	4.Siófoki	25.73	473.92	185	3.86	0	5/28/2018	4:02:56 PM
E33	46°57'01.8"	18°01'06.6"	1.61	11.09	4.Siófoki	25.11	473.24	310	4.16	0	5/28/2018	4:09:33 PM
E34	46°56'09.2"	18°02'15.0"	1.74	11.22	4.Siófoki	24.91	472.55	250	4.34	180.8	5/28/2018	4:15:07 PM
E35	46°55'14.1"	18°03'32.9"	2.48	13	4.Siófoki	24.74	472.51	163	3.94	829.7	5/28/2018	4:20:59 PM
E41	47°00'13.9"	18°00'24.8"	1.68	1.78	4.Siófoki	26.11	472.32	92	2.12	3568.3	5/28/2018	3:48:00 PM
E42	46°59'22.8"	18°01'59.1"	2.02	15.08	4.Siófoki	24.87	470.86	185	3.9	338	5/28/2018	3:41:37 PM
E43	46°58'24.4"	18°03'48.2"	1.6	8.28	4.Siófoki	25.26	472.49	280	4.34	11613.3	5/28/2018	3:34:38 PM
E44	46°57'29.8"	18°05'25.8"	1.97	5.57	4.Siófoki	25.14	473.47	235	4.49	4580.6	5/28/2018	3:23:56 PM
E45	46°56'34.4"	18°07'09.5"	2.05	9.95	4.Siófoki	24.88	472.14	270	3.98	1657.3	5/28/2018	3:13:24 PM
